# Supplementary material for: Practical Recommendations for the Use of the GeneSwitch Gal4 System to Knock-Down Genes in Drosophila melanogaster
Source: PLoS One. 2016 Aug 29;11(8):e0161817. doi: 10.1371/journal.pone.0161817 (PMC5003377; doi:10.1371/journal.pone.0161817)
Supplement: S1 Table — (XLSX) [file pone.0161817.s001.xlsx]

## Sheet: DATA
			Figure 2a
			daGS	daGS + RU	daGS>NDI1;ND-39	daGS>NDI1;ND-39+RU		tubGS	tubGS + RU	tubGS>NDI1;ND-39	tubGS>NDI1;ND-39+RU
			0	0	0.0019909	0.962924		0	0	0.0148344	1.01869
			0	0	0.00219	0.923705		0	0	0.0116214	0.945974
			0	0	0.0020462	1.11337		0	0	0.0125557	1.03533
			Figure 2c
																								Tub 39A46+	Da 39A46+	Tub 39A46	Da 39A46
			daGS>NDI1;ND-39+RU	tubGS>NDI1;ND-39+RU	daGS>NDI1;ND-39	tubGS>NDI1;ND-39
			0.412689	0.774999	0	0
			0.450297	1.225	0	0
			Figure 2e
			AOX>AOX;daGS>daGS + RU	AOX>AOX;daGS>daGS	AOX;daGS + RU	AOX;daGS	AOX	daGS
			1.0372	0	0.949893	0	0	0
			2.18742	0	1.34057	0	0	0
			1.7019	0	0.709538	0	0	0
			Figure 2g
			NDI1>NDI1;daGS>daGS + RU	NDI1>NDI1;daGS>daGS	NDI;daGS + RU	NDI1;daGS	NDI	daGS
			1.6735	0	1.02074	0	0	0
			1.8303	0	1.10272	0	0	0
			3.08093	0	0.876537	0	0	0
			Figure 2i
			AOX>AOX;tubGS>tubGS + RU	AOX>AOX;tubGS>tubGS	AOX;daGS	AOX;tubGS +RU	AOX	tubGS
			2.29434	0.546397	0	0.741355	0	0
			1.03089	0.43843	0	0.790216	0	0
			1.91205	0.702062	0	1.46843	0	0
			Figure 2K
			NDI1>NDI1;tubGS>tubGS + RU	NDI1>NDI1;tubGS>daGS	NDI;tubGS + RU	NDI1;tubGS	NDI	tubGS
			3.32532	0	1.28081	0	0	0
			3.88967	0	1.07412	0	0	0
			2.34777	0	0.645064	0	0	0
			Figure 3b
			daGS + RU	daGS>LacZ	daGS>LacZ + RU		tubGS + RU	tubGS>LacZ	tubGS>LacZ +RU
			0	0.018468	0.842391		0	0.167262	1.05312
			0	0.013884	1.03064		0	0.317686	1.03357
			0	0.090418	1.12697		0	0.58463	0.913311
			Figure 3c
			ND-42-HA 5 d	ND-42-HA 5 d +RU	ND-42-HA 6 d	ND-42-HA 7 d	ND-42-HA 8 d
			0	1.21318	0	0	0
			0	0.940682	0	0	0
			0	0.846136	0	0	0
			Figure 4a
			daGS	daGS + RU	daGS>NDI1;ND-39	daGS>NDI1;ND-39+RU		tubGS	tubGS + RU	tubGS>NDI1;ND-39	tubGS>NDI1;ND-39+RU
			0.797995	0.689202	0.602619	0.347101		1.14454	1.07351	0.661328	0.468389
			1.21471	0.904578	0.498632	0.248493		0.931459	1.10235	0.562631	0.40818
			0.987291	0.98702	0.66062	0.345788		0.924001	1.01536	0.60118	0.448106
			Figure 4b
			daGS + RU	daGS>UQCR-C1-IR	daGS>UQCR-C1-IR + RU		tubGS + RU	tubGS>UQCR-C1-IR	tubGS>UQCR-C1-IR +RU
			0.924197	0.81233	0.56752		1.04546	0.486918	0.336747
			0.968821	0.738029	0.581032		0.954422	0.417742	0.29533
			1.10257	0.881343	0.516067		1.04853	0.540236	0.242762
			1.00442	0.672361	0.511755		0.951589	0.527247	0.28623
			Figure 4c
			daGS + RU	daGS>COX5B-IR	daGS>COX5B-IR + RU		tubGS + RU	tubGS>COX5B-IR	tubGS>COX5B-IR +RU
			1.07329	0.778716	0.419966		0.936595	0.578055	0.510438
			1.14609	0.834227	0.584054		1.05561	0.493978	0.420409
			0.980936	0.704106	0.50522		1.06078	0.555452	0.419287
			0.799683	0.593719	0.562382		0.947015	0.591947	0.482564
			Figure 4d
			daGS + RU	daGS>blw-IR	daGS>blw-IR + RU		tubGS + RU	tubGS>blw-IR	tubGS>blw-IR +RU
			1.018	0.861688	0.51274		0.97179	0.814478	0.38114
			0.973	1.09144	0.65912		0.89599	0.570663	0.525163
			1.226	0.933197	0.399087		1.09846	0.507811	0.516793
			0.783	1.35764	0.522781		1.03376	0.588496	0.307472
			Figure 5b
			ND-39
			daGS + RU	daGS>NDI1;ND-39	daGS>NDI1;ND-39+RU		tubGS + RU	tubGS>NDI1;ND-39	tubGS>NDI1;ND-39+RU
			1.00951	0.477771	0.29426		1.11674	0.06662	0.028042
			0.990494	0.61265	0.47257		0.883264	0.041536	0.035745
			NDI1
			daGS + RU	daGS>NDI1;ND-39	daGS>NDI1;ND-39+RU		tubGS + RU	tubGS>NDI1;ND-39	tubGS>NDI1;ND-39+RU
			0	0	0.919975		0	0	1.99737
			0	0	1.08003		0	0	1.51052
			ATP5A
			daGS + RU	daGS>NDI1;ND-39	daGS>NDI1;ND-39+RU		tubGS + RU	tubGS>NDI1;ND-39	tubGS>NDI1;ND-39+RU
			0.803369	0.371807	0.361596		0.572551	0.863112	0.826078
			1.19663	1.41065	1.90238		1.42745	1.04767	1.59502
			Figure 5c
			CI+III+IV
			tubGS	tubGS + RU	tubGS>NDI1;ND-39	tubGS>NDI1;ND-39+RU
			102	117	14	33
			100	96	16	22
			97	82	18	20
						25
						20
						15
						19
			C III+IV
			tubGS	tubGS + RU	tubGS>NDI1;ND-39	tubGS>NDI1;ND-39+RU
			94	105	52	156
			105	70	82	103
			101	47	88	126
					84	110
						108
						81
						112
			C IV
			tubGS	tubGS + RU	tubGS>NDI1;ND-39	tubGS>NDI1;ND-39+RU
			99	121	64	174
			87	119	107	101
			113	95	99	98
					119	162
						139
						103
						83
			Figure 5e
			ND-39
			tubGS>NDI1;ND-39	tubGS>NDI1;ND-39+RU	NDI1;ND-39 +RU	tubGS -/+ RU
			0	0	0.974622	0.878082
			0	0	1.02538	2.53559
				0		0.943368
			NDI1
			tubGS>NDI1;ND-39	tubGS>NDI1;ND-39+RU	NDI1;ND-39 +RU	tubGS -/+ RU
			0	0.777456	0	0
			0	1.19185	0	0
				1.03069
			Figure 5g
			TubGS +/+	tubGS>NDI1;ND-39+RU +/-	tubGS>NDI1;ND-39+RU +/+	tubGS>NDI1;ND-39+RU -/-	tubGS>NDI1;ND-39+RU -/+	tubGS>ND-39+RU -/+	TubGS -/-
			0.980214	0.168707	0.0113765	0.0205527	0.0398461	0.154845	1.02008
			1.01979	0.179925	0	0.0214691	0.0373616	0.156584	0.823498
			Figure 6b
			daGS + RU	daGS>ND-19-IR	daGS>ND-19-IR + RU		tubGS + RU	tubGS>ND-19-IR	tubGS>ND-19-IR +RU
			0.98425	0.087522	0.127284		0.968322	0.052704	0.043673
			0.946479	0.375186	0.104204		1.10807	0.065562	0.043235
			1.06927	0.719263	0.385179		0.923609	0.094812	0.060692
			Figure 6d
			daGS + RU	daGS>ND-39-IR	daGS>ND-39-IR + RU		tubGS + RU	tubGS>ND-39-IR	tubGS>ND-39-IR +RU
			0.791991	0.34277	0.190449		1.13421	0.081776	0.092483
			1.13176	0.869116	0.247612		0.957921	0.177698	0.186465
			1.07624	1.06	0.265668		0.907872	0.205333	0.089724
			Figure 6f
			daGS + RU	daGS>SOD2-IR	daGS>SOD2-IR + RU		tubGS + RU	tubGS>SOD2-IR	tubGS>SOD2-IR +RU
			1.20204	1.16274	0.588395		0.820169	0.065836	0.070413
			1.13558	0.96167	0.648708		1.14715	0.222041	0.017814
			0.662378	0.582391	0.389936		1.03268	0.21239	0.010189
